# Supplementary material for: Genetic polymorphism and expression of HSF1 gene is significantly associated with breast cancer in Saudi females
Source: PLoS One. 2018 Mar 1;13(3):e0193095. doi: 10.1371/journal.pone.0193095 (PMC5832201; doi:10.1371/journal.pone.0193095)
Supplement: S1 File — (XLSX) [file pone.0193095.s001.xlsx]

## Sheet: Breast cancer raw data
AGE	Tumor Grade	Estrogen Receptor (ER) status	. Progesterone Receptor (PR) status	HER2 status:	rs78202224	rs35253356	rs4977219	rs34404564
47	gradeII	ER-	PR+	HER2-	Allele Y	Both Alleles	Allele Y	Allele X
66	GRadeIII	ER- (WEEK)	PR-	HER2-	Allele Y	Both Alleles	Allele X	Allele Y
41	gradeII	ER+	PR+	HER2-	Allele Y	Allele X	Both Alleles	Both Alleles
56	grade II	ER-	PR-	HER2+	Allele Y	Both Alleles	Allele X	Allele Y
56	grade II	ER+	PR+	HER2-	Allele Y	Allele X	Allele X	Allele Y		Allele Y=vic=1=homo
47	gradeIII	ER+	PR-	HER2+	Allele Y	Allele X	Both Alleles	Both Alleles		Allele X=fam=3=homo
29	gradeIII	ER+	PR+	HER2+	Allele Y	Both Alleles	Allele X	Allele Y		Both Allele=2=hetro
49	grade III	ER-	PR-	HER2-	Allele Y	Both Alleles	Allele X	Allele Y		Undetermined,Negative,Unknown=4
44	grade II	ER-	PR-	HER2+	Allele Y	Both Alleles	Allele Y	Allele X
47	grade III	ER+	PR+	HER2+	Allele Y	Both Alleles	Both Alleles	Both Alleles
61	grade II	ER+	PR+	HER2+	Allele Y	Allele Y	Both Alleles	Both Alleles
43	grade III	ER-	PR-	HER2-	Allele Y	Both Alleles	Both Alleles	Both Alleles
64	gradeIV	ER-	PR-	HER2+	Allele Y	Both Alleles	Allele X	Allele Y
44	grade III	ER+	PR+	HER2-	Allele Y	Both Alleles	Allele X	Allele Y
43	grade III	ER+	PR+	HER2+	Both Alleles	Both Alleles	Both Alleles	Both Alleles
46	grade III	ER-	PR-	HER2+	Allele Y	Both Alleles	Both Alleles	Both Alleles
41	grade II	ER-	PR-	HER2+	Allele Y	Allele X	Both Alleles	Both Alleles
50	grade II	ER-	PR-	HER2+	Allele Y	Both Alleles	Both Alleles	Both Alleles
54	grade III	ER-	PR-	HER2-	Both Alleles	Allele Y	Both Alleles	Allele X
48	grade III	ER+	PR+	HER2-	Allele Y	Allele X	Both Alleles	Both Alleles
35	grade III	ER-	PR-	HER2+	Allele Y	Both Alleles	Both Alleles	Both Alleles
44	grade III	ER-	PR-	HER2+	Allele Y	Both Alleles	Allele X	Allele Y
40	grade II	ER-	PR-	HER2+	Allele Y	Allele X	Both Alleles	Both Alleles
28	grade II	ER+	PR+	HER2-	Allele Y	Both Alleles	Both Alleles	Allele Y
46	grade III	ER-	PR-	HER2-	Allele Y	Allele X	Both Alleles	Both Alleles
37	grade III	ER-	PR-	HER2-	Allele Y	Allele X	Allele Y	Allele X
46	grade II	ER+	PR+	HER2-	Allele Y	Both Alleles	Allele X	Allele Y
55	grade II	ER-	PR-	HER2-	Allele Y	Allele Y	Both Alleles	Both Alleles
35	grade III	ER+	PR+	HER2+	Allele Y	Both Alleles	Allele X	Allele Y
47	grade III	ER+	PR+	HER2+	Allele Y	Both Alleles	Both Alleles	Both Alleles
34	grade II	ER+	PR+	HER2-	Allele Y	Both Alleles	Allele Y	Allele X
42	grade III	ER+	PR+	HER2+	Allele Y	Allele X	Both Alleles	Both Alleles
47	grade II	ER+	PR+	HER2-	Allele Y	Both Alleles	Both Alleles	Both Alleles
42	grade III	ER+	PR+	HER2+	Allele Y	Allele X	Allele X	Allele Y
38	grade II	ER+	PR+	HER2+	Allele Y	Both Alleles	Both Alleles	Both Alleles
31	grade II	ER-	PR-	HER2-	Allele Y	Both Alleles	Both Alleles	Both Alleles
63	grade III	ER-	PR-	HER2-	Allele Y	Both Alleles	Both Alleles	Both Alleles
36	grade III	ER+	PR+	HER2-	Allele Y	Allele Y	Negative	Negative
49	grade II	ER+	PR+	HER2-	Allele Y	Allele X	Allele Y	Allele X
40	grade III	ER+	PR+	HER2-	Allele Y	Allele X	Both Alleles	Both Alleles
51	grade III	ER+	PR+	HER2-	Allele Y	Allele Y	Allele Y	Allele X
75	grade II	ER+	PR+	HER2++	Allele Y	Allele X	Both Alleles	Both Alleles
49	grade II	ER+	PR+	HER2+	Allele Y	Both Alleles	Allele Y	Allele X
52	grade I	ER+	PR+	HER2-	Allele Y	Allele X	Allele X	Allele Y
33	grade II	ER+	PR+	HER2+	Allele Y	Both Alleles	Allele Y	Allele X
56	grade III	ER-	PR-	HER2-	Allele Y	Negative	Both Alleles	Both Alleles
37	grade II	ER-	PR-	HER2+	Both Alleles	Both Alleles	Allele X	Allele Y
35	grade III	ER-	PR-	HER2+	Allele Y	Allele Y	Both Alleles	Both Alleles
38	grade II	ER-	PR-	HER2+	Allele Y	Allele Y	Allele Y	Allele X
35	grade II	ER-	PR-	HER2-	Allele Y	Allele X	Allele X	Allele Y
50	grade II	ER+	PR-	HER2-	Allele Y	Allele X	Allele X	Allele Y
44	grade II	ER+	PR+	HER2-	Allele Y	Allele X	Allele X	Allele Y
45	grade II	ER+	PR+	HER2+	Allele Y	Allele X	Allele X	Negative
54	grade II	ER+	PR+	HER2++? RCV HERCIPTEN?	Allele Y	Allele Y	Allele Y	Allele X
55	grade III	ER-	PR-	HER2-	Allele Y	Allele X	Allele X	Allele Y
50	grade II	ER-	PR-	HER2+	Allele Y	Allele Y	Allele Y	Allele X
56	grade II	ER+	PR+	HER2-	Allele Y	Both Alleles	Allele X	Allele Y
37	grade III	ER-	PR-	HER2-	Allele Y	Allele X	Allele X	Allele Y
42	grade II	ER-	PR+	HER2-	Allele Y	Both Alleles	Both Alleles	Both Alleles
62	grade II	ER+	PR+	HER2-	Allele Y	Allele X	Allele X	Allele Y
39	grade III	ER+	PR+	HER2+	Allele Y	Allele X	Allele X	Allele Y
42	grade II	ER+	PR+	HER2-	Allele Y	Both Alleles	Both Alleles	Allele X
69	grade II	ER+	PR+	HER2-	Allele Y	Allele X	Allele X	Allele Y
49		ER+	PR+	HER2+	Allele Y	Allele X	Allele X	Allele Y
41	grade II	ER-	PR+	HER2+	Allele Y	Allele Y	Allele Y	Allele X
35	grade II	ER-	PR-	HER2-	Allele Y	Both Alleles	Both Alleles	Both Alleles
59	grade III	ER-	PR-	HER2-	Allele Y	Allele X	Allele X	Allele Y
44	grade II	ER+	PR+	HER2-	Allele Y	Both Alleles	Both Alleles	Both Alleles
51	grade III	ER-	PR-	HER2-	Allele X	Allele Y	Allele Y	Allele X
39	grade II	ER-	PR-	HER2-	Allele Y	Allele X	Allele X	Allele Y
36	grade II	ER-	PR-	HER2+	Allele Y	Allele X	Allele X	Allele Y
36	grade II STAGE IV	ER-	PR-	HER2+	Allele Y	Both Alleles	Both Alleles	Both Alleles
49	grade III	ER+	PR+	HER2-	Allele Y	Allele Y	Allele Y	Allele X
62	grade II	ER+	PR+	HER2+	Allele Y	Allele Y	Allele Y	Allele X
79	grade II	ER+	PR+	HER2-	Allele Y	Both Alleles	Both Alleles	Both Alleles
57	grade II	ER+	PR+	HER2-	Allele Y	Both Alleles	Both Alleles	Both Alleles
49	grade II	ER-	PR+	HER2+	Allele X	Allele Y	Allele Y	Allele X
35	grade II	ER+	PR+	HER2-	Allele Y	Both Alleles	Both Alleles	Both Alleles
43	grade II	ER+	PR+	HER2-	Allele Y	Allele X	Allele X	Allele Y
46	grade II	ER+	PR+	HER2-	Allele Y	Both Alleles	Both Alleles	Both Alleles
38	grade III	ER+	PR+	HER2-	Allele Y	Allele Y	Allele Y	Allele X
65	grade III	ER-	PR-	HER2-	Allele Y	Allele X	Allele X	Allele Y
41	grade III	ER-	PR-	HER2-	Allele Y	Both Alleles	Both Alleles	Both Alleles
49	grade II	ER-	PR-	HER2+	Allele Y	Both Alleles	Both Alleles	Allele Y
41	??	ER+	PR+	HER2-	Allele Y	Both Alleles	Both Alleles	Both Alleles
73	gradeIII STAGE IV	ER+	PR+	HER2-	Allele Y	Allele Y	Allele Y	Allele X
59	grade II	ER+	PR-	HER2+	Allele Y	Both Alleles	Both Alleles	Both Alleles
40	grade III	ER+	PR+	HER2+	Allele Y	Allele X	Allele X	Allele Y
55	STAGE IV	ER-	PR-	HER2+	Allele Y	Allele Y	Allele Y	Allele X
56	??	ER+	PR+	HER2-	Allele Y	Both Alleles	Both Alleles	Both Alleles
41	grade III	ER-	PR-	HER2-	Allele Y	Both Alleles	Both Alleles	Allele X
>48	grade III	ER+	PR+	HER2-(++)	Allele Y	Both Alleles	Both Alleles	Both Alleles
50	grade II	ER+	PR+	??	Allele Y	Both Alleles	Both Alleles	Both Alleles
60	grade II	ER+	PR+	HER2-	Allele X	Allele Y	Allele Y	Allele X
56	??	ER-	PR-	HER2-	Allele Y	Allele X	Allele X	Allele Y
57	grade III	ER -	PR-	HER2-	Allele Y	Both Alleles	Both Alleles	Both Alleles

## Sheet: Table B S1 file Control
Sample	Age	rs78202224	rs35253356	rs4977219	rs34404564
1	50	GG	GG	CC	GG
2	53	GG	AA	AA	AA
3	40	GG	AG	AC	AG
4	30	GG	AG	AC	AG
5	40	GG	AG	AC	AG
6	49	GG	GG	CC	GG
7	48	GG	AG	AC	AA
8	29	GG	AG	AC	AG
9	37	GG	AG	AC	AG
10	34	GG	AA	AA	AA
11	34	GG	AG	AC	AG
12	43	GG	AG	AC	AG
13	28	GG	AG	AC	AG
14		GG	GG	CC	GG
15	42	GG	GG	CC	GG
16	33	GG	AG	AC	AG
17	34	GG	AA	AA	AA
18	33	GG	AG	AC	AG
19	32	GG	GG	CC	GG
20	37	GG	AG	AC	AG
21	33	GG	GG	CC	GG
22	35	GG	AG	AC	AG
23	28	GG	AA	AA	AA
24	40	GG	AA	AA	AA
25	35	GG	AA	AA	AA
26	42	GG	GG	CC	GG
27	45	GG	AA	AA	AA
28	42	GG	AG	AC	AG
29	41	GG	AA	AA	AA
30	43	GG	AA	AA	AA
31	44	GG	GG	CC	GG
32	44	GG	AG	Unknown	AA
33	44	GG	Unknown	Unknown	AG
34	41	GG	GG	CC	GG
35	45	GG	AG	AC	AG
36	43	GG	AG	AC	AG
37	42	GG	AG	AA	AA
38	45	GG	AG	AC	AA
39	49	Undetermined	GG	CC	GG
40	49	GG	AA	AC	AG
41	48	GG	AG	AA	AA
42	47	GG	AG	CC	GG
43	47	GG	GG	AC	AG
44	46	GG	GG	CC	GG
45	50	GG	AA	AC	AG
46	46	GG	GG	CC	GG
47	47	GG	AG	Negative	Negative
48	46	GG	AG	AC	AG
49	50	GG	AA	CC	GG
50	52	GG	AG	CC	GG
51	52	GG	GG	CC	GG
52	54	GG	GG	CC	GG
53	51	GG	GG	CC	GG
54	51	GG	AG	AC	AG
55	52	GG	GG	CC	GG
56	52	GG	AG	AC	AG
57	53	TT	AG	AC	AG
58	53	GG	AG	AA	AA
59	53	GG	AA	AA	AA
60	55	GG	AA	AA	AG
61	57	GG	AA	AA	AA
62	56	GG	GG	CC	GG
63	58	GG	AA	CC	GG
64	59	GG	AG	AC	AG
65	57	GG	AA	AC	AG
66	64	GG	GG	CC	GG
67	66	GG	AG	CC	GG
68	62	GG	AA	CC	GG
69	61	GG	AA	AC	AG
70	66	GG	AG	AA	AA
71	61	GG	AG	AA	AA
72	63	GG	AG	AC	AG
73	64	GG	AG	AC	AG
74	61	GG	AG	CC	GG
75	52	GG	AG	AC	AG
76	52	GG	GG	CC	GG
77	69	GG	AA	AC	AG
78	52	GG	AG	AC	AG
79	52	GG	AG	AA	AA
80	45	GG	AG	AC	AG
81	46	GG	Negative	AA	AG
82	35	GG	AA	AC	AG
83	41	GG	GG	AA	AA
84	48	GG	AG	AC	AG
85	48	GG	GG	AC	AG
86	48	GG	GG	AC	AG
87	43	GG	AG	Unknown	AG
88	44	GG	AA	CC	GG
89	50	GG	AG	AC	AG
90	32	GG	AA	AC	AG
91	50	GG	AG	AA	AA
92	51	GG	AG	CC	GG
93	38	GG	GG	AC	AG
94	39	GG	AA	AA	AA
95	31	GG	AG	AA	AA
96	50	GG	AA	CC	GG

## Sheet: Table A S1- Breast cancer blood
sample	AGE	Tumor Grade	Estrogen Receptor (ER) status	. Progesterone Receptor (PR) status	HER2 status:	rs78202224	rs35253356	rs4977219	rs34404564
1	47	gradeII	ER-	PR+	HER2-	GG	AG	AA	AA
2	66	GRadeIII	ER- (WEEK)	PR-	HER2-	GG	AG	CC	GG
3	41	gradeII	ER+	PR+	HER2-	GG	GG	AC	AG
4	56	grade II	ER-	PR-	HER2+	GG	AG	CC	GG
5	56	grade II	ER+	PR+	HER2-	GG	GG	CC	GG
6	47	gradeIII	ER+	PR-	HER2+	GG	GG	AC	AG
7	29	gradeIII	ER+	PR+	HER2+	GG	AG	CC	GG
8	49	grade III	ER-	PR-	HER2-	GG	AG	CC	GG
9	59	grade II	ER-	PR-	HER2+	GG	AG	AA	AA
10	47	grade III	ER+	PR+	HER2+	GG	AG	AC	AG
11	61	grade II	ER+	PR+	HER2+	GG	AA	AC	AG
12	43	grade III	ER-	PR-	HER2-	GG	AG	AC	AG
13	64	gradeIV	ER-	PR-	HER2+	GG	AG	CC	GG
14	44	grade III	ER+	PR+	HER2-	GG	AG	CC	GG
15	43	grade III	ER+	PR+	HER2+	GT	AG	AC	AG
16	46	grade III	ER-	PR-	HER2+	GG	AG	AC	AG
17	41	grade II	ER-	PR-	HER2+	GG	GG	AC	AG
18	50	grade II	ER-	PR-	HER2+	GG	AG	AC	AG
19	54	grade III	ER-	PR-	HER2-	GT	AA	AC	AA
20	49	grade III	ER+	PR+	HER2-	GG	GG	AC	AG
21	35	grade III	ER-	PR-	HER2+	GG	AG	AC	AG
22	44	grade III	ER-	PR-	HER2+	GG	AG	CC	GG
23	40	grade II	ER-	PR-	HER2+	GG	GG	AC	AG
24	28	grade II	ER+	PR+	HER2-	GG	AG	AC	GG
25	46	grade III	ER-	PR-	HER2-	GG	GG	AC	AG
26	37	grade III	ER-	PR-	HER2-	GG	GG	AA	AA
27	46	grade II	ER+	PR+	HER2-	GG	AG	CC	GG
28	55	grade II	ER-	PR-	HER2-	GG	AA	AC	AG
29	35	grade III	ER+	PR+	HER2+	GG	AG	CC	GG
30	47	grade III	ER+	PR+	HER2+	GG	AG	AC	AG
31	34	grade II	ER+	PR+	HER2-	GG	AG	AA	AA
32	42	grade III	ER+	PR+	HER2+	GG	GG	AC	AG
33	47	grade II	ER+	PR+	HER2-	GG	AG	AC	AG
34	42	grade III	ER+	PR+	HER2+	GG	GG	CC	GG
35	38	grade II	ER+	PR+	HER2+	GG	AG	AC	AG
36	31	grade II	ER-	PR-	HER2-	GG	AG	AC	AG
37	63	grade III	ER-	PR-	HER2-	GG	AG	AC	AG
38	36	grade III	ER+	PR+	HER2-	GG	AA	Negative	Negative
39	49	grade II	ER+	PR+	HER2-	GG	GG	AA	AA
40	30	grade III	ER+	PR+	HER2-	GG	GG	AC	AG
41	51	grade III	ER+	PR+	HER2-	GG	AA	AA	AA
42	75	grade II	ER+	PR+	HER2++	GG	GG	AC	AG
43	49	grade II	ER+	PR+	HER2+	GG	AG	AA	AA
44	52	grade I	ER+	PR+	HER2-	GG	GG	CC	GG
45	33	grade II	ER+	PR+	HER2+	GG	AG	AA	AA
46	56	grade III	ER-	PR-	HER2-	GG	Negative	AC	AG
47	37	grade II	ER-	PR-	HER2+	GT	AG	CC	GG
48	35	grade III	ER-	PR-	HER2+	GG	AA	AC	AG
49	38	grade II	ER-	PR-	HER2+	GG	AA	AA	AA
50	35	grade II	ER-	PR-	HER2-	GG	GG	CC	GG
51	50	grade II	ER+	PR-	HER2-	GG	GG	CC	GG
52	44	grade II	ER+	PR+	HER2-	GG	GG	CC	GG
53	45	grade II	ER+	PR+	HER2+	GG	GG	CC	Negative
54	54	grade II	ER+	PR+	HER2++? RCV HERCIPTEN?	GG	AA	AA	AA
55	55	grade III	ER-	PR-	HER2-	GG	GG	CC	GG
56	50	grade II	ER-	PR-	HER2+	GG	AA	AA	AA
57	56	grade II	ER+	PR+	HER2-	GG	AG	CC	GG
58	37	grade III	ER-	PR-	HER2-	GG	GG	CC	GG
59	42	grade II	ER-	PR+	HER2-	GG	AG	AC	AG
60	62	grade II	ER+	PR+	HER2-	GG	GG	CC	GG
61	39	grade III	ER+	PR+	HER2+	GG	GG	CC	GG
62	52	grade II	ER+	PR+	HER2-	GG	AG	AC	AA
63	69	grade II	ER+	PR+	HER2-	GG	GG	CC	GG
64	49		ER+	PR+	HER2+	GG	GG	CC	GG
65	39	grade II	ER-	PR+	HER2+	GG	AA	AA	AA
66	35	grade II	ER-	PR-	HER2-	GG	AG	AC	AG
67	59	grade III	ER-	PR-	HER2-	GG	GG	CC	GG
68	44	grade II	ER+	PR+	HER2-	GG	AG	AC	AG
69	51	grade III	ER-	PR-	HER2-	TT	AA	AA	AA
70	39	grade II	ER-	PR-	HER2-	GG	GG	CC	GG
71	36	grade II	ER-	PR-	HER2+	GG	GG	CC	GG
72	36	grade II STAGE IV	ER-	PR-	HER2+	GG	AG	AC	AG
73	49	grade III	ER+	PR+	HER2-	GG	AA	AA	AA
74	62	grade II	ER+	PR+	HER2+	GG	AA	AA	AA
75	79	grade II	ER+	PR+	HER2-	GG	AG	AC	AG
76	57	grade II	ER+	PR+	HER2-	GG	AG	AC	AG
77	49	grade II	ER-	PR+	HER2+	TT	AA	AA	AA
78	35	grade II	ER+	PR+	HER2-	GG	AG	AC	AG
79	43	grade II	ER+	PR+	HER2-	GG	GG	CC	GG
80	46	grade II	ER+	PR+	HER2-	GG	AG	AC	AG
81	38	grade III	ER+	PR+	HER2-	GG	AA	AA	AA
82	65	grade III	ER-	PR-	HER2-	GG	GG	CC	GG
83	41	grade III	ER-	PR-	HER2-	GG	AG	AC	AG
84	49	grade II	ER-	PR-	HER2+	GG	AG	AC	GG
85	41	grade II	ER+	PR+	HER2-	GG	AG	AC	AG
86	73	gradeIII STAGE IV	ER+	PR+	HER2-	GG	AA	AA	AA
87	59	grade II	ER+	PR-	HER2+	GG	AG	AC	AG
88	40	grade III	ER+	PR+	HER2+	GG	GG	CC	GG
89	55	STAGE IV	ER-	PR-	HER2+	GG	AA	AA	AA
90	55	??	ER+	PR+	HER2-	GG	AG	AC	AG
91	46	grade III	ER-	PR-	HER2-	GG	AG	AC	AA
92	52	grade III	ER+	PR+	HER2-(++)	GG	AG	AC	AG
93	50	grade II	ER+	PR+	??	GG	AG	AC	AG
94	60	grade II	ER+	PR+	HER2-	TT	AA	AA	AA
95	56	??	ER-	PR-	HER2-	GG	GG	CC	GG
96	57	grade III	ER -	PR-	HER2-	GG	AG	AC	AG

## Sheet: Table C S1 Breast cancer TISSUE
sample	age	type	grade	ER	PR	Her2	BRrs78202224	BRrs35253356	BRrs4977219	BRrs34404564
1	32	ductal	3	ER+	PR+	HER2-	GG	AA	AA	AA
2	57	lobular	3	ER+	PR+	HER2-	GG	AA	AC	AA
3	78	ductal	3	ER+	PR+	HER2-	GG	GG	CC	GG
4	38	ductal	3	ER-	PR-	HER2+	GG	AG	AC	AA
5	63	ductal	2	ER-	PR-	HER2-	GG	GG	CC	GG		age
6	55	ductal	2	ER-	PR-	HER2-	GG	AA	AA	AA		1=22	1<48
7	46	lobular	1	ER+	PR+	HER2-	GG	GG	CC	GG		2=28	2>49
8	49	ductal	2	ER-	PR-	HER2+	TT	AG	AC	AA
9	28	ductal	2	ER+	PR+	HER2-	TT	AA	AA	AA
10	59	ductal	1	ER+	PR+	HER2+	GG	AA	AC	AA
11	74	ductal	3	ER+	PR+	HER2+	GG	AG	AC	AA
12	64	ductal	2	ER+	PR-	HER2-	GG	AA	AA	AA
13	43	ductal	3	ER+	PR+	HER2-	TT	AG	AC	AA
14	51	ductal	3	ER-	PR-	HER2+	GG	AG	AC	AA
15	44	ductal	2	ER+	PR+	HER2+	GG	AG	AC	AA
16	57	ductal	2	ER+	PR+	HER2-	GG	AG	AC	AA
17	52	ductal	2	ER+	PR+	HER2+	GG	AG	AC	AA
18	58	ductal	2	ER+	PR+	HER2+	GG	AG	AC	GG
19	44	ductal	3	ER-	PR-	HER2-	GG	AG	AC	AA
20	58	ductal	2	ER-	PR-	HER2-	TT	AG	AC	AA
21	55	ductal	2	ER+	PR-	HER2+	GG	AA	AC	AA
22	59	ductal	3	ER+	PR-	HER2+	GG	GG	CC	GG
23	45	ductal+lobular 40 %	2	ER+	PR+	HER2-	GG	AG	AC	AA
24	45	ductal	2	ER-	PR-	HER2+	GG	GG	CC	GG
25	40	ductal	2	ER+	PR+	HER2+	GG	AA	AC	AA
26	49	ductal	2	ER-	PR-	HER2+	GG	GG	CC	GG
27	50	ductal	IN SITU	ER+	PR+	HER2-	GG	AG	CC	AA
28	37	ductal	2	ER+	PR+	HER+	GG	AG	CC	AA
29	47	ductal	1	ER+	PR+	HER2-	GG	GG	CC	GG
30	75	lobular	2	ER+	PR+	HER2-	GG	GG	CC	GG
31	82	ductal	3	ER+	PR+	HER2-	GG	AG	CC	GG
32	65	ductal	2	ER+	PR+	HER2+	GG	AG	CC	AA
33	62	ductal	3	ER-	PR-	HER2-	GG	AA	AA	AA
34	58	ductal	2	ER+	PR+	HER2-	GG	AG	CC	AA
35	40	ductal	3	ER+	PR+	HER2+	GG	GG	CC	GG
36	47	ductal	2	ER+	PR+	HER2-	GG	GG	CC	GG
37	39	ductal	3	ER-	PR-	HER2-	GG	AA	AC	AA
38	39	ductal	3	ER+	PR+	HER2-	GG	AA	AA	AA
39	49	ductal	3	ER+	PR-	HER2-	GG	GG	CC	GG
40	37	ductal	3	ER+	PR+	HER2+	GG	AA	AA	AA
41	32	ductal+lobular	2	ER+	PR+	HER2-	GG	AA	AC	AA
42	50	ductal	3	ER-	PR-	HER2+	GG	AG	AC	AA
43	51	ductal	2	ER+	PR+	HER2-	GG	GG	CC	GG
44	59	ductal	3	ER+	PR+	HER2-	GG	GG	CC	Unknown
45	35	ductal	3	ER+	PR+	HER2-	GG	AA	AA	AA
46	29	ductal	2	ER+	PR+	HER2-	GG	GG	CC	GG
47	57	lobular		ER+	PR+	HER2+	GG	AA	AC	AA
48	43	ductal	2	ER+	PR+	HER2-	GG	AA	AA	AA
49	45	ductal	2	ER+	PR+	HER2-	GG	AA	AC	AA
50	52	ductal	2	ER+	PR+	HER2-	GG	AA	AC	AG

## Sheet: Table D S1 File  IHC tissue 
	age	tumor size		type	grade	ER	PR	Her2	rs78202224	rs35253356	rs4977219	rs34404564
1	32	2	intermediate	ductal	3	ER+	PR+	HER2-	GG	AA	AA	AA
3	78	4.3	intermediate	ductal	3	ER+	PR+	HER2-	GG	GG	CC	GG
5	63	3.3	intermediate	ductal	3	ER-	PR-	HER2-	GG	GG	CC	GG
6	55	2.5	high	ductal	2	ER-	PR-	HER2-	GG	AA	AA	AA
7	46	2	intermediate	lobular	1	ER+	PR+	HER2-	GG	GG	CC	GG
9	28	4.5	intermediate	ductal	2	ER+	PR+	HER2-	TT	AA	AA	AA
10	59	1.8	intermediate	ductal	1	ER+	PR+	HER2+	GG	AA	AC	AA
11	74	4.5	high	ductal	3	ER+	PR+	HER2+	GG	AG	AC	AA
13	43	3	high	ductal	3	ER+	PR+	HER2-	TT	AG	AC	AA
20	58	6	intermediate	ductal	2	ER-	PR-	HER2-	TT	AG	AC	AA
22	59	5	intermediate	ductal	3	ER+	PR-	HER2+	GG	GG	CC	GG
29	47	4	high	ductal	1	ER+	PR+	HER2-	GG	GG	CC	GG
31	82	3	high	ductal	3	ER+	PR+	HER2-	GG	AG	CC	GG
33	62	4.5	intermediate	ductal	3	ER-	PR-	HER2-	GG	AA	AA	AA
50	52	3	high	ductal	1	ER+	PR+	HER2-	GG	AA	AC	AG
			rs78202224	rs35253356	rs4977219	rs34404564
		high 6	5GG	2AA	1AA	3AA
			1TT	3AG	3AC	1AG
				1GG	2CC	2GG
		intermediate 9	7GG	4AA	3AA	5AA
			2TT	1AG	2AC	0AG
				4GG	4CC	4GG
